# Supplementary material for: Effect of Proton Therapy on Tumor Cell Killing and Immune Microenvironment for Hepatocellular Carcinoma
Source: Cells. 2023 Jan 15;12(2):332. doi: 10.3390/cells12020332 (PMC9857172; doi:10.3390/cells12020332)
Supplement: Supplementary file 1 [file cells-12-00332-s001.zip]

Archive with 1 entries (1 files):
- cells-2078711-supplementary.pdf
